# Supplementary material for: Review of the genus Urgleptes Dillon (1956) of Hispaniola (Coleoptera, Cerambycidae, Acanthocinini): descriptions of five new species and one new synonymy
Source: Zookeys. 2015 Nov 5;(532):55–85. doi: 10.3897/zookeys.532.6587 (PMC4668893; doi:10.3897/zookeys.532.6587)
Supplement: XML Treatment for Urgleptes sandersoni [file zookeys.532.6587-treatment2.xml]

<!DOCTYPE tp:taxon-treatment
  PUBLIC "-//TaxonX//DTD Taxonomic Treatment Publishing DTD v0 20100105//EN" "tax-treatment-NSO.dtd">
<tp:taxon-treatment xmlns:tp="http://www.plazi.org/taxpub"><tp:treatment-meta><kwd-group><label>Taxon classification</label><kwd><named-content content-type="kingdom">Animalia</named-content></kwd><kwd><named-content content-type="order">Coleoptera</named-content></kwd><kwd><named-content content-type="family">Cerambycidae</named-content></kwd></kwd-group><mixed-citation publication-type="journal"><person-group><name><surname>Ravin</surname><given-names>Ian S.</given-names></name><name><surname>Lingafelter</surname><given-names>Steven W.</given-names></name></person-group><article-title>Review of the genus <italic><tp:taxon-name><tp:taxon-name-part taxon-name-part-type="genus">Urgleptes</tp:taxon-name-part></tp:taxon-name></italic> Dillon (1956) of Hispaniola (<tp:taxon-name><tp:taxon-name-part taxon-name-part-type="order">Coleoptera</tp:taxon-name-part></tp:taxon-name>, <tp:taxon-name><tp:taxon-name-part taxon-name-part-type="family">Cerambycidae</tp:taxon-name-part></tp:taxon-name>, <tp:taxon-name><tp:taxon-name-part taxon-name-part-type="tribe">Acanthocinini</tp:taxon-name-part></tp:taxon-name>): descriptions of five new species and one new synonymy</article-title><source>Zookeys</source><day>5</day><month>11</month><year>2015</year><volume>2015</volume><issue>532</issue><fpage>55</fpage><lpage>85</lpage><pub-id pub-id-type="doi">10.3897/zookeys.532.6587</pub-id></mixed-citation></tp:treatment-meta><tp:nomenclature><tp:taxon-name>
                        <tp:taxon-name-part taxon-name-part-type="genus">Urgleptes</tp:taxon-name-part>
                        <tp:taxon-name-part taxon-name-part-type="species">sandersoni</tp:taxon-name-part>
                    </tp:taxon-name><tp:taxon-authority>Gilmour, 1963</tp:taxon-authority><xref ref-type="fig" rid="F1">Figs 2</xref><xref ref-type="fig" rid="F3">, 8a, h</xref><xref ref-type="fig" rid="F4">, 9</xref><xref ref-type="fig" rid="F11">, 16</xref><!--PageBreak--><!--PageBreak--><tp:nomenclature-citation-list><tp:nomenclature-citation><tp:taxon-name><tp:taxon-name-part taxon-name-part-type="genus">Urgleptes</tp:taxon-name-part> <tp:taxon-name-part taxon-name-part-type="species">haitiensis</tp:taxon-name-part></tp:taxon-name><comment> Gilmour, 1963: 82, syn. n.</comment></tp:nomenclature-citation></tp:nomenclature-citation-list></tp:nomenclature><tp:treatment-sec sec-type="Diagnosis"><title>Diagnosis.</title><p>The elytral maculae of this species are more variable than any other species in the genus. As discussed above, <italic><tp:taxon-name><tp:taxon-name-part taxon-name-part-type="genus">Urgleptes</tp:taxon-name-part> <tp:taxon-name-part taxon-name-part-type="species">sandersoni</tp:taxon-name-part></tp:taxon-name></italic> is most likely to be confused with <italic><tp:taxon-name><tp:taxon-name-part taxon-name-part-type="genus">Urgleptes</tp:taxon-name-part> <tp:taxon-name-part taxon-name-part-type="species">puertoricensis</tp:taxon-name-part></tp:taxon-name></italic>, but they can be distinguished most easily by the scape that is apically darkened with a subapical, flavous ring in <italic><tp:taxon-name><tp:taxon-name-part taxon-name-part-type="genus">Urgleptes</tp:taxon-name-part> <tp:taxon-name-part taxon-name-part-type="species">sandersoni</tp:taxon-name-part></tp:taxon-name></italic> (mostly dark brown, without a subapical, pale ring in <italic><tp:taxon-name><tp:taxon-name-part taxon-name-part-type="genus">Urgleptes</tp:taxon-name-part> <tp:taxon-name-part taxon-name-part-type="species">puertoricensis</tp:taxon-name-part></tp:taxon-name></italic>.) The presence of dark brown to black maculae at the base of the humeri, often extending through the epipleuron (only occurring posthumerally in <italic><tp:taxon-name><tp:taxon-name-part taxon-name-part-type="genus">Urgleptes</tp:taxon-name-part> <tp:taxon-name-part taxon-name-part-type="species">puertoricensis</tp:taxon-name-part></tp:taxon-name></italic>) may also be used to differentiate between the two. The primarily Lesser Antillean <italic><tp:taxon-name><tp:taxon-name-part taxon-name-part-type="genus">Urgleptes</tp:taxon-name-part> <tp:taxon-name-part taxon-name-part-type="species">guadeloupensis</tp:taxon-name-part></tp:taxon-name></italic> (Fleutiaux &amp; Sallé) is much paler and lacks a marmorated pubescent pattern on the elytra (see Remarks for further discussion of this species).</p></tp:treatment-sec><tp:treatment-sec sec-type="Redescription"><title>Redescription.</title><p><italic>Measurements</italic>: body length: 3.3–6.3 mm; body width: 1.2–2.3 mm; elytral length: 2.3–4.6 mm; elytral width: 0.6–1.2 mm; pronotal length: 0.6–1.0 mm; pronotal width: 1.0–1.7 mm; body length/pronotal length: 5.3–6.1; elytral length/elytral width: 4.0; pronotal length/pronotal width: 0.6–0.7.</p><p><italic>Head</italic>: covered in fine vestiture of golden or pale brown appressed hairs; denser along eye margins and antennal tubercles; relatively sparse on occiput and anterior margin of frons. Narrow median-frontal line mostly visible, extending from frons through vertex, and posteriorly to occiput. Frontal-genal line extending from anterior tentorial pits along anterior margin of genae to base of mandible; mostly obscured by dense, golden, appressed pubescence. <italic>Antenna</italic>: mostly pale brown; covered with short, appressed, fine pubescence, not obscuring surface. Antennomeres 1–8 with distinct, narrowly dark brown apices; scape also with second, diffusely dark annula at apical two-thirds; antennomeres 9–11 vaguely darkened apically. Antennae considerably longer than body; extending beyond elytral apices by 4–5 antennomeres; scape extending to posterior margin of pronotum. <italic>Eye</italic>: Lower eye lobe over twice height of upper <!--PageBreak-->eye lobe; extending over half distance between antennal tubercle and frontal margin; lobes connected by 3–4 rows of ommatidia at narrowest point, in most specimens. Upper eye lobes separated by 1.5 times greatest width of scape. <italic>Mouthparts</italic>: frontoclypeal margin sparsely pubescent; lacking pubescent fringe; clypeus without pubescence except for few long setae originating at base. Labrum sparsely pubescent, with 8–10 long, suberect, translucent setae.</p><p><italic>Thorax</italic>: pronotum broadly rounded at sides to posteriorly directed, short, acute tubercles on posterior fourth; constricted along posterior fifth behind lateral tubercles; constriction demarcated with row of large, separate punctures across disc, continuing behind base of tubercles, down sides; pronotum otherwise impunctate except for uniform micropunctures visible only under high magnification. No distinct calli present on disc. Pronotum with uneven vestiture of golden pubescence concentrated at sides of disc, around lateral tubercles, and, often, in two anteromedial spots on disk; elsewhere, pubescence is sparse. Integument mostly light brown, becoming darker at middle of disc, often extending to anteromedial and posteromedial margins. Prosternum smooth, impunctate, covered with uniform, appressed, golden or translucent pubescence. Prosternal process narrow between procoxae (less than one-sixth width) and greatly expanded behind procoxae. Mesosternum smooth, impunctate, covered with uniform, appressed, golden or translucent pubescence. Mesosternal intercoxal process broader than prosternal process, separating mesocoxae by about one-fourth width of mesocoxa. Metasternum smooth, impunctate, covered with uniform, appressed, golden or translucent pubescence. Integument of ventral sclerites mostly light brown, becoming dark brown at sides. Scutellum dark brown with mixture of dark, translucent, and golden pubescence; broadly rounded posteriorly. <italic>Elytra</italic>: densely, coarsely punctate; coated with moderately dense, appressed pubescence; with mottled light and dark appearance; lacking tubercles and erect setae. Highly variable in distribution of maculae and pubescence, often with a correspondence between integumental color and setal color. Nearly all specimens with very dark brown to black periscutellar region (occasionally extending posteriorly along most of suture). This region often surrounded by lighter brown integument covered in gray or translucent pubescence. Nearly all specimens with an oblique narrow post-medial macula extending from near the sutural margin anterolaterally toward lateral margin (sometimes complete, sometimes extending only one-third to one-half across elytral disk). This black macula bordered by white or gray setae. Humeri slightly projecting anterolaterally, usually with black or very dark macula at base and often poorly-demarcated epipleural region. Elytral apex obliquely truncate; lacking spines. <italic>Legs</italic>: femora mostly light yellowish-brown with variably sized dark maculae on mesal and lateral face (most pronounced on mesofemora; least pronounced on metafemora); femora mostly uniformly pubescent with combination of fine, appressed, white, translucent, and dark brown setae. Tibiae light yellowish-brown at base, dark brown to piceous at apical half to two-thirds. Tibiae with setae suberect and more stout, particularly. Mesotibiae with dorsal concavity lined with stout, dark, bristle-like setae. Tarsi, with exception of base of first segment, mostly dark brown to piceous on most specimens.</p><!--PageBreak--><p><italic>Abdomen</italic>: ventrites covered with fine, appressed, golden and translucent pubescence; light brown, becoming darker on basal segments and sides. Fifth ventrite distinctly longer than fourth in both sexes; with weak middle notch fringed by longer setae.</p><!--PageBreak--></tp:treatment-sec><tp:treatment-sec sec-type="Distribution"><title>Distribution.</title><p>This species was originally described from Puerto Rico. We record it from the Dominican Republic (new country record). This is the most widespread and common species on the island of Hispaniola, having been collected at nearly every sampled locality (Fig. <xref ref-type="fig" rid="F11">16</xref>). We also record this species for Jamaica (new country record) and Navassa Island which lies between Jamaica and Hispaniola. Specific locality data are included for those islands below.</p></tp:treatment-sec><tp:treatment-sec sec-type="Remarks"><title>Remarks.</title><p><italic><tp:taxon-name><tp:taxon-name-part taxon-name-part-type="genus">Urgleptes</tp:taxon-name-part> <tp:taxon-name-part taxon-name-part-type="species">sandersoni</tp:taxon-name-part></tp:taxon-name></italic> and <italic><tp:taxon-name><tp:taxon-name-part taxon-name-part-type="genus">Urgleptes</tp:taxon-name-part> <tp:taxon-name-part taxon-name-part-type="species">haitiensis</tp:taxon-name-part></tp:taxon-name></italic> were each described in <xref ref-type="bibr" rid="B2">Gilmour (1963)</xref> on the basis of one specimen; therefore, he was unable to assess intraspecific variation when he defined both species. He stated for <italic><tp:taxon-name><tp:taxon-name-part taxon-name-part-type="genus">Urgleptes</tp:taxon-name-part> <tp:taxon-name-part taxon-name-part-type="species">haitiensis</tp:taxon-name-part></tp:taxon-name></italic> that it differs from <italic><tp:taxon-name><tp:taxon-name-part taxon-name-part-type="genus">Urgleptes</tp:taxon-name-part> <tp:taxon-name-part taxon-name-part-type="species">sandersoni</tp:taxon-name-part></tp:taxon-name></italic> “in being of a general much darker colour and its marmorated appearance”, but shares the pale annulate antennal scape. We have studied hundreds of specimens from Hispaniola and Puerto Rico and found that this is a single, variable species. We demonstrate that the elytral markings vary tremendously (Fig. <xref ref-type="fig" rid="F4">9</xref>) and without a geographical basis. Figure <xref ref-type="fig" rid="F4">9a</xref> most closely matches the holotype of <italic><tp:taxon-name><tp:taxon-name-part taxon-name-part-type="genus">Urgleptes</tp:taxon-name-part> <tp:taxon-name-part taxon-name-part-type="species">sandersoni</tp:taxon-name-part></tp:taxon-name></italic> (described from Puerto Rico). Figure <xref ref-type="fig" rid="F4">9f</xref> most closely matches the holotype of <italic><tp:taxon-name><tp:taxon-name-part taxon-name-part-type="genus">Urgleptes</tp:taxon-name-part> <tp:taxon-name-part taxon-name-part-type="species">haitiensis</tp:taxon-name-part></tp:taxon-name></italic> (described from Haiti). The scape coloration, however, with the presence of the pale apical annulation in an overall darker apical half, is constant for the species as is the elytral punctation and general coloration of the femora, tibiae, and tarsi, described above. We therefore consider <italic><tp:taxon-name><tp:taxon-name-part taxon-name-part-type="genus">Urgleptes</tp:taxon-name-part> <tp:taxon-name-part taxon-name-part-type="species">haitiensis</tp:taxon-name-part></tp:taxon-name></italic> <xref ref-type="bibr" rid="B2">Gilmour (1963</xref>: 82) <bold>a new synonym</bold> of <italic><tp:taxon-name><tp:taxon-name-part taxon-name-part-type="genus">Urgleptes</tp:taxon-name-part> <tp:taxon-name-part taxon-name-part-type="species">sandersoni</tp:taxon-name-part></tp:taxon-name></italic> <xref ref-type="bibr" rid="B2">Gilmour (1963</xref>: 79). This species is most similar to <italic><tp:taxon-name><tp:taxon-name-part taxon-name-part-type="genus">Urgleptes</tp:taxon-name-part> <tp:taxon-name-part taxon-name-part-type="species">guadeloupensis</tp:taxon-name-part></tp:taxon-name></italic> (Fleutiaux &amp; Sallé), another highly variable species described from Guadeloupe. According to <xref ref-type="bibr" rid="B2">Gilmour (1963)</xref>, that species is much paler without a marmorated appearance. Some authors (e.g., Peck 2005) have recorded <italic><tp:taxon-name><tp:taxon-name-part taxon-name-part-type="genus">Urgleptes</tp:taxon-name-part> <tp:taxon-name-part taxon-name-part-type="species">guadeloupensis</tp:taxon-name-part></tp:taxon-name></italic> from the Greater Antilles (Cuba) but other authors (e.g, <xref ref-type="bibr" rid="B6">Micheli 2010</xref>) concluded it was not present in Puerto Rico. We agree with Micheli’s concept of <italic><tp:taxon-name><tp:taxon-name-part taxon-name-part-type="genus">Urgleptes</tp:taxon-name-part> <tp:taxon-name-part taxon-name-part-type="species">sandersoni</tp:taxon-name-part></tp:taxon-name></italic>; however, further study and discovery of additional characters may support synonymy of <italic><tp:taxon-name><tp:taxon-name-part taxon-name-part-type="genus">Urgleptes</tp:taxon-name-part> <tp:taxon-name-part taxon-name-part-type="species">sandersoni</tp:taxon-name-part></tp:taxon-name></italic> under <italic><tp:taxon-name><tp:taxon-name-part taxon-name-part-type="genus">Urgleptes</tp:taxon-name-part> <tp:taxon-name-part taxon-name-part-type="species">guadeloupensis</tp:taxon-name-part></tp:taxon-name></italic>.</p></tp:treatment-sec><tp:treatment-sec sec-type="material"><title>Material examined.</title><p><bold>DOMINICAN REPUBLIC: Barahona Prov.</bold>, 11 km S Barahona, 6–17 May 1985, E. Giesbert (<named-content xmlns:xlink="http://www.w3.org/1999/xlink" content-type="dwc:institutional_code" xlink:type="simple">FSCA</named-content>, 7); Filipinas, 1700 ft, 3–6 May 1985, E. Giesbert (<named-content xmlns:xlink="http://www.w3.org/1999/xlink" content-type="dwc:institutional_code" xlink:type="simple">FSCA</named-content>); same data but 5–6 May 1985 (<named-content xmlns:xlink="http://www.w3.org/1999/xlink" content-type="dwc:institutional_code" xlink:type="simple">FSCA</named-content>); Rd to Polo, S slope, 860 m, 14 July 1996, M. C. Thomas (<named-content xmlns:xlink="http://www.w3.org/1999/xlink" content-type="dwc:institutional_code" xlink:type="simple">FSCA</named-content>, 34); 4.5 km S Barahona, 13 July 1996, M. C. Thomas (<named-content xmlns:xlink="http://www.w3.org/1999/xlink" content-type="dwc:institutional_code" xlink:type="simple">FSCA</named-content>); Paraiso Río Nazaito, <named-content xmlns:xlink="http://www.w3.org/1999/xlink" content-type="dwc:verbatimCoordinates" xlink:type="simple">18°00'N, 71°06'W</named-content>, blacklighting/log picking, 7 July 2004, S. W. Lingafelter (<named-content xmlns:xlink="http://www.w3.org/1999/xlink" content-type="dwc:institutional_code" xlink:type="simple">USNM</named-content>, 2); same data but Charyn J. Micheli (<named-content xmlns:xlink="http://www.w3.org/1999/xlink" content-type="dwc:institutional_code" xlink:type="simple">USNM</named-content>, 3); Filipinas, 625 m, <named-content xmlns:xlink="http://www.w3.org/1999/xlink" content-type="dwc:verbatimCoordinates" xlink:type="simple">18°07.339'N, 71°07.152'W</named-content>, blacklighting/night beating, 7 July 2004, S. W. Lingafelter (<named-content xmlns:xlink="http://www.w3.org/1999/xlink" content-type="dwc:institutional_code" xlink:type="simple">USNM</named-content>, 5); same data but 6 July 2004, C. J. Micheli (<named-content xmlns:xlink="http://www.w3.org/1999/xlink" content-type="dwc:institutional_code" xlink:type="simple">USNM</named-content>); same data but 7 July 2004 (<named-content xmlns:xlink="http://www.w3.org/1999/xlink" content-type="dwc:institutional_code" xlink:type="simple">USNM</named-content>); El Cachote, 970 m, <named-content xmlns:xlink="http://www.w3.org/1999/xlink" content-type="dwc:verbatimCoordinates" xlink:type="simple">18°03.295'N, 71°09.778'W</named-content>, beating, 14 July 2006, S. W. Lingafelter (<named-content xmlns:xlink="http://www.w3.org/1999/xlink" content-type="dwc:institutional_code" xlink:type="simple">USNM</named-content>, 6); Rd to Filipinas, 1700 ft, V–15–1985, J. E. Wappes (<named-content xmlns:xlink="http://www.w3.org/1999/xlink" content-type="dwc:institutional_code" xlink:type="simple">WIBF</named-content>); 11 km S Barahona, V–6–1985, J. E. Wappes (<named-content xmlns:xlink="http://www.w3.org/1999/xlink" content-type="dwc:institutional_code" xlink:type="simple">WIBF</named-content>, 4); same data but V–15, 17–1985 (<named-content xmlns:xlink="http://www.w3.org/1999/xlink" content-type="dwc:institutional_code" xlink:type="simple">WIBF</named-content>); <bold>Dajabón Prov.</bold>, El Pomo Loma de Cabrera, 366 m, <named-content xmlns:xlink="http://www.w3.org/1999/xlink" content-type="dwc:verbatimCoordinates" xlink:type="simple">19°26'09.3"N, 71°34'45.3"W</named-content>, beating/dead wood, 28 June 2010, S. W. Lingafelter (<named-content xmlns:xlink="http://www.w3.org/1999/xlink" content-type="dwc:institutional_code" xlink:type="simple">USNM</named-content>); Los Cerezos, 14 km NW of Río Limpio, 608 m, <named-content xmlns:xlink="http://www.w3.org/1999/xlink" content-type="dwc:verbatimCoordinates" xlink:type="simple">19°18'42.9"N, 71°36'36.6"W</named-content>, fresh cut wood, 29 June 2010, S. W. Lingafelter (<named-content xmlns:xlink="http://www.w3.org/1999/xlink" content-type="dwc:institutional_code" xlink:type="simple">USNM</named-content>, 10); <bold>Elías Piña Prov.</bold>, Sierra de Neiba, 1.5 km E of Military Post 204, SW of Aniceto Martinez, <!--PageBreak--><!--PageBreak-->1597 m, <named-content xmlns:xlink="http://www.w3.org/1999/xlink" content-type="dwc:verbatimCoordinates" xlink:type="simple">18°41.644'N, 71°46.457'W</named-content>, 12 July 2006, S. W. Lingafelter (<named-content xmlns:xlink="http://www.w3.org/1999/xlink" content-type="dwc:institutional_code" xlink:type="simple">USNM</named-content>); Río Limpio, 867 m, <named-content xmlns:xlink="http://www.w3.org/1999/xlink" content-type="dwc:verbatimCoordinates" xlink:type="simple">19°14'03.9"N, 71°31'00.9"W</named-content>, MV lights, 30 June 2010, S. W. Lingafelter (<named-content xmlns:xlink="http://www.w3.org/1999/xlink" content-type="dwc:institutional_code" xlink:type="simple">USNM</named-content>); <bold>Hato Prov.</bold>, Parque Nacional Los Haїtises, 6 km SW Sabana de la Mar, 10–20 m, <named-content xmlns:xlink="http://www.w3.org/1999/xlink" content-type="dwc:verbatimCoordinates" xlink:type="simple">19°03.494'N, 69°27.302'W</named-content>, beating, 6 July 2005, C. J. Micheli (<named-content xmlns:xlink="http://www.w3.org/1999/xlink" content-type="dwc:institutional_code" xlink:type="simple">USNM</named-content>, 2); same data but S. W. Lingafelter (<named-content xmlns:xlink="http://www.w3.org/1999/xlink" content-type="dwc:institutional_code" xlink:type="simple">USNM</named-content>, 2); <bold>Independencia Prov.</bold>, Rd 47 between Los Pinos and Ángel Félix, 760 m, <named-content xmlns:xlink="http://www.w3.org/1999/xlink" content-type="dwc:verbatimCoordinates" xlink:type="simple">18°36.986'N, 71°46.556'W</named-content>, 20 June 2005, N. E. Woodley (<named-content xmlns:xlink="http://www.w3.org/1999/xlink" content-type="dwc:institutional_code" xlink:type="simple">USNM</named-content>, 2); <bold>La Altagracia Prov.</bold>, Parque Nacional del Este, Guaraguao, 0–5 m, <named-content xmlns:xlink="http://www.w3.org/1999/xlink" content-type="dwc:verbatimCoordinates" xlink:type="simple">18°19.568'N, 68°48.500'W</named-content>, day collecting, 21 July 2004, C. J. Micheli (<named-content xmlns:xlink="http://www.w3.org/1999/xlink" content-type="dwc:institutional_code" xlink:type="simple">USNM</named-content>); same data but beating, S. W. Lingafelter (<named-content xmlns:xlink="http://www.w3.org/1999/xlink" content-type="dwc:institutional_code" xlink:type="simple">USNM</named-content>); same data but 3 July 2006 (<named-content xmlns:xlink="http://www.w3.org/1999/xlink" content-type="dwc:institutional_code" xlink:type="simple">USNM</named-content>); same data but 8 July 2006 (<named-content xmlns:xlink="http://www.w3.org/1999/xlink" content-type="dwc:institutional_code" xlink:type="simple">USNM</named-content>); same data but 28 June 2005, on <italic><tp:taxon-name><tp:taxon-name-part taxon-name-part-type="genus">Conocarpus</tp:taxon-name-part> <tp:taxon-name-part taxon-name-part-type="species">erectus</tp:taxon-name-part></tp:taxon-name></italic>, N. E. Woodley (<named-content xmlns:xlink="http://www.w3.org/1999/xlink" content-type="dwc:institutional_code" xlink:type="simple">USNM</named-content>); same data but day collecting (<named-content xmlns:xlink="http://www.w3.org/1999/xlink" content-type="dwc:institutional_code" xlink:type="simple">USNM</named-content>); Parque Nacional del Este, Boca de Yuma, 20 m, <named-content xmlns:xlink="http://www.w3.org/1999/xlink" content-type="dwc:verbatimCoordinates" xlink:type="simple">18°21.508'N, 68°36.956'W</named-content>, day collecting, 19 July 2004, C. J. Micheli (<named-content xmlns:xlink="http://www.w3.org/1999/xlink" content-type="dwc:institutional_code" xlink:type="simple">USNM</named-content>, 2); same data but 20 July 2004 (<named-content xmlns:xlink="http://www.w3.org/1999/xlink" content-type="dwc:institutional_code" xlink:type="simple">USNM</named-content>); El Verón, Hoyo Azul, 25–40 m, <named-content xmlns:xlink="http://www.w3.org/1999/xlink" content-type="dwc:verbatimCoordinates" xlink:type="simple">18°33.610'N, 68°26.881'W</named-content>, day collecting, 22 July 2004, C. J. Micheli (<named-content xmlns:xlink="http://www.w3.org/1999/xlink" content-type="dwc:institutional_code" xlink:type="simple">USNM</named-content>, 3); same data but S. W. Lingafelter (<named-content xmlns:xlink="http://www.w3.org/1999/xlink" content-type="dwc:institutional_code" xlink:type="simple">USNM</named-content>, 5); El Verón, Hoyo Azul, 25–40 m, <named-content xmlns:xlink="http://www.w3.org/1999/xlink" content-type="dwc:verbatimCoordinates" xlink:type="simple">18°33.805'N, 68°26.543'W</named-content>, 4 July 2005, N. E. Woodley (<named-content xmlns:xlink="http://www.w3.org/1999/xlink" content-type="dwc:institutional_code" xlink:type="simple">USNM</named-content>); same data but day collecting, 1 July 2005, C. J. Micheli (<named-content xmlns:xlink="http://www.w3.org/1999/xlink" content-type="dwc:institutional_code" xlink:type="simple">USNM</named-content>, 8); same data but 4 July 2005 (<named-content xmlns:xlink="http://www.w3.org/1999/xlink" content-type="dwc:institutional_code" xlink:type="simple">USNM</named-content>, 2); same data but 1 July 2005, S. W. Lingafelter (<named-content xmlns:xlink="http://www.w3.org/1999/xlink" content-type="dwc:institutional_code" xlink:type="simple">USNM</named-content>, 7); same data but UV light and log picking, 7 July 2006 (<named-content xmlns:xlink="http://www.w3.org/1999/xlink" content-type="dwc:institutional_code" xlink:type="simple">USNM</named-content>, 3); Parque Nacional del Este, Boca de Yuma, 20 m, <named-content xmlns:xlink="http://www.w3.org/1999/xlink" content-type="dwc:verbatimCoordinates" xlink:type="simple">18°21.508'N, 68°36.956'W</named-content>, blacklight, 18 July 2004, S. W. Lingafelter (<named-content xmlns:xlink="http://www.w3.org/1999/xlink" content-type="dwc:institutional_code" xlink:type="simple">USNM</named-content>); same data but day collecting, 19 July 2004 (<named-content xmlns:xlink="http://www.w3.org/1999/xlink" content-type="dwc:institutional_code" xlink:type="simple">USNM</named-content>); Punta Cana near Ecological Reserve, 0–5 m, <named-content xmlns:xlink="http://www.w3.org/1999/xlink" content-type="dwc:verbatimCoordinates" xlink:type="simple">18°30.477'N, 68°22.499'W</named-content>, day collecting, 3 July 2005, S. W. Lingafelter (<named-content xmlns:xlink="http://www.w3.org/1999/xlink" content-type="dwc:institutional_code" xlink:type="simple">USNM</named-content>, 5); same data but blacklight (<named-content xmlns:xlink="http://www.w3.org/1999/xlink" content-type="dwc:institutional_code" xlink:type="simple">USNM</named-content>); same data but 29 June 2005 (<named-content xmlns:xlink="http://www.w3.org/1999/xlink" content-type="dwc:institutional_code" xlink:type="simple">USNM</named-content>); same data but beating, 14 June 2005 (<named-content xmlns:xlink="http://www.w3.org/1999/xlink" content-type="dwc:institutional_code" xlink:type="simple">USNM</named-content>, 8); same data but 12–14 June 2005 (<named-content xmlns:xlink="http://www.w3.org/1999/xlink" content-type="dwc:institutional_code" xlink:type="simple">USNM</named-content>); same data but lights, N. E. Woodley (<named-content xmlns:xlink="http://www.w3.org/1999/xlink" content-type="dwc:institutional_code" xlink:type="simple">USNM</named-content>, 4); same data but 2–7 July 2005 (<named-content xmlns:xlink="http://www.w3.org/1999/xlink" content-type="dwc:institutional_code" xlink:type="simple">USNM</named-content>, 2); same data but 12–13 June 2005 (<named-content xmlns:xlink="http://www.w3.org/1999/xlink" content-type="dwc:institutional_code" xlink:type="simple">USNM</named-content>, 5); same data but day collecting, 3 July 2005, C. J. Micheli (<named-content xmlns:xlink="http://www.w3.org/1999/xlink" content-type="dwc:institutional_code" xlink:type="simple">USNM</named-content>, 9); same data but at lights, 26–27 July 2005 (<named-content xmlns:xlink="http://www.w3.org/1999/xlink" content-type="dwc:institutional_code" xlink:type="simple">USNM</named-content>); Punta Cana near Ecological Reserve, 0–5 m, <named-content xmlns:xlink="http://www.w3.org/1999/xlink" content-type="dwc:verbatimCoordinates" xlink:type="simple">18°30.477'N, 68°22.499'W</named-content>, beating, 2 July 2006, S. W. Lingafelter (<named-content xmlns:xlink="http://www.w3.org/1999/xlink" content-type="dwc:institutional_code" xlink:type="simple">USNM</named-content>, 5); same data but 21 July 2006 (<named-content xmlns:xlink="http://www.w3.org/1999/xlink" content-type="dwc:institutional_code" xlink:type="simple">USNM</named-content>, 5); same data but cut wood at night, 5 July 2006 (<named-content xmlns:xlink="http://www.w3.org/1999/xlink" content-type="dwc:institutional_code" xlink:type="simple">USNM</named-content>, 11); same data but at light, 1 July 2006 (<named-content xmlns:xlink="http://www.w3.org/1999/xlink" content-type="dwc:institutional_code" xlink:type="simple">USNM</named-content>); Parque Nacional del Este, valle de la Orqueta, 25 m, <named-content xmlns:xlink="http://www.w3.org/1999/xlink" content-type="dwc:verbatimCoordinates" xlink:type="simple">18°22.945'N, 68°46.631'W</named-content>, beating, 29 June 2005, C. J. Micheli (<named-content xmlns:xlink="http://www.w3.org/1999/xlink" content-type="dwc:institutional_code" xlink:type="simple">USNM</named-content>); same data but N. E. Woodley (<named-content xmlns:xlink="http://www.w3.org/1999/xlink" content-type="dwc:institutional_code" xlink:type="simple">USNM</named-content>); <bold>La Vega Prov.</bold>, vicinity of Manabao, 15 July 1996, M. C. Thomas (<named-content xmlns:xlink="http://www.w3.org/1999/xlink" content-type="dwc:institutional_code" xlink:type="simple">FSCA</named-content>, 6); 10 km E Constanza, 1295 m, beating in pine guava forest, 31 August 1988, M. A. Ivie, T. K. Philips, &amp; K. A. Johnson (<named-content xmlns:xlink="http://www.w3.org/1999/xlink" content-type="dwc:institutional_code" xlink:type="simple">FSCA</named-content>); 1 km NW Manabao, 6 July 1994, M. C. Thomas (<named-content xmlns:xlink="http://www.w3.org/1999/xlink" content-type="dwc:institutional_code" xlink:type="simple">FSCA</named-content>, 4); same data but 4 July 1994 (<named-content xmlns:xlink="http://www.w3.org/1999/xlink" content-type="dwc:institutional_code" xlink:type="simple">FSCA</named-content>, 2); same data but 5 July 1994 (<named-content xmlns:xlink="http://www.w3.org/1999/xlink" content-type="dwc:institutional_code" xlink:type="simple">FSCA</named-content>); Pico Duarte Trail, Ciénaga to Los Tablones, <named-content xmlns:xlink="http://www.w3.org/1999/xlink" content-type="dwc:verbatimCoordinates" xlink:type="simple">19°08.222'N, 70°27.736'W</named-content>, beating, 29 June 2004, C. J. Micheli (<named-content xmlns:xlink="http://www.w3.org/1999/xlink" content-type="dwc:institutional_code" xlink:type="simple">USNM</named-content>, 2); same data but 3000 ft, S. W. Lingafelter (<named-content xmlns:xlink="http://www.w3.org/1999/xlink" content-type="dwc:institutional_code" xlink:type="simple">USNM</named-content>); same data but 3300 ft, 17 July 2004 (<named-content xmlns:xlink="http://www.w3.org/1999/xlink" content-type="dwc:institutional_code" xlink:type="simple">USNM</named-content>); same data but recently fallen tree, 2 July 2010, S. W. Lingafelter (<named-content xmlns:xlink="http://www.w3.org/1999/xlink" content-type="dwc:institutional_code" xlink:type="simple">USNM</named-content>, 2); Parque Nacional José Armando Bermúdez, 10 km along trail W of La Ciénaga near Los Tablones, 990–1100 m, <named-content xmlns:xlink="http://www.w3.org/1999/xlink" content-type="dwc:verbatimCoordinates" xlink:type="simple">19°01.753'N, 70°54.654'W</named-content>, day collecting, 22 June 2005, S. W. Lingafelter (<named-content xmlns:xlink="http://www.w3.org/1999/xlink" content-type="dwc:institutional_code" xlink:type="simple">USNM</named-content>); <!--PageBreak--><!--PageBreak-->Rancho Baiguate Hotel, 527 m, <named-content xmlns:xlink="http://www.w3.org/1999/xlink" content-type="dwc:verbatimCoordinates" xlink:type="simple">19°07'36"N, 70°38'39"W</named-content>, dead branches, 18 June 2010, S. W. Lingafelter (<named-content xmlns:xlink="http://www.w3.org/1999/xlink" content-type="dwc:institutional_code" xlink:type="simple">USNM</named-content>, 5); 9 km NE Jarabacoa, 2000 ft, 8–12 May 1985, E. Giesbert (<named-content xmlns:xlink="http://www.w3.org/1999/xlink" content-type="dwc:institutional_code" xlink:type="simple">FSCA</named-content>, 8); Boca de Yuma entrance, Parque Nacional del Este, 12 m, <named-content xmlns:xlink="http://www.w3.org/1999/xlink" content-type="dwc:verbatimCoordinates" xlink:type="simple">18°201.904'N, 68°37.094'W</named-content>, beating vegetation, 6 August 1999, M. A. Ivie (<named-content xmlns:xlink="http://www.w3.org/1999/xlink" content-type="dwc:institutional_code" xlink:type="simple">FSCA</named-content>); same data but 2 m, at light, 5 August 1999, M. A. Ivie &amp; K. A. Guerrero (<named-content xmlns:xlink="http://www.w3.org/1999/xlink" content-type="dwc:institutional_code" xlink:type="simple">FSCA</named-content>); 6 km E Jima, 4100 ft, 18 May 1985, E. Giesbert (<named-content xmlns:xlink="http://www.w3.org/1999/xlink" content-type="dwc:institutional_code" xlink:type="simple">FSCA</named-content>); 10 km NE Jarabacoa, V–8, 12–1985, J. E. Wappes (<named-content xmlns:xlink="http://www.w3.org/1999/xlink" content-type="dwc:institutional_code" xlink:type="simple">WIBF</named-content>, 5); 2 km E Tireo, 4100 ft, V–8–1985, J. E. Wappes (<named-content xmlns:xlink="http://www.w3.org/1999/xlink" content-type="dwc:institutional_code" xlink:type="simple">WIBF</named-content>); <bold>Monseñor Nouel Prov.</bold>, <named-content xmlns:xlink="http://www.w3.org/1999/xlink" content-type="dwc:verbatimCoordinates" xlink:type="simple">19°01'N, 70°31'W</named-content>, beating, 4 July 2004, S. W. Lingafelter (<named-content xmlns:xlink="http://www.w3.org/1999/xlink" content-type="dwc:institutional_code" xlink:type="simple">USNM</named-content>); <bold>Monte Cristi Prov.</bold>, Reserva Cientifica Villa Elisa, 183 m, <named-content xmlns:xlink="http://www.w3.org/1999/xlink" content-type="dwc:verbatimCoordinates" xlink:type="simple">19°44'46.1"N, 71°15'27.3"W</named-content>, dead wood, 24 June 2010, S. W. Lingafelter (<named-content xmlns:xlink="http://www.w3.org/1999/xlink" content-type="dwc:institutional_code" xlink:type="simple">USNM</named-content>, 4); <bold>Pedernales Prov.</bold>, 19–20 km N Cabo Rojo, 375 m, 10 July 1996, M. C. Thomas (<named-content xmlns:xlink="http://www.w3.org/1999/xlink" content-type="dwc:institutional_code" xlink:type="simple">FSCA</named-content>, 4); same data but 24 km N, 535 m, 11 July 1996 (<named-content xmlns:xlink="http://www.w3.org/1999/xlink" content-type="dwc:institutional_code" xlink:type="simple">FSCA</named-content>); N of Pedernales border Rd, Río Banano, S of Arroyos, <named-content xmlns:xlink="http://www.w3.org/1999/xlink" content-type="dwc:verbatimCoordinates" xlink:type="simple">18°09.291'N, 71°45.540'W</named-content>, 21 July 1999, Ivie &amp; Guerrero (<named-content xmlns:xlink="http://www.w3.org/1999/xlink" content-type="dwc:institutional_code" xlink:type="simple">FSCA</named-content>); Parque Nacional Sierra de Baoruco, Las Abejas, 1240 m, <named-content xmlns:xlink="http://www.w3.org/1999/xlink" content-type="dwc:verbatimCoordinates" xlink:type="simple">18°09.023'N, 71°37.387'W</named-content>, 09 August 1999, M. A. Ivie (<named-content xmlns:xlink="http://www.w3.org/1999/xlink" content-type="dwc:institutional_code" xlink:type="simple">FSCA</named-content>); Parque Nacional Jaragua, trail to Carlitos ca. 6 km S of hwy 44, 106 m, <named-content xmlns:xlink="http://www.w3.org/1999/xlink" content-type="dwc:verbatimCoordinates" xlink:type="simple">17°48.93'N, 71°28.27'W</named-content>, beating, 8 July 2004, C. J. Micheli (<named-content xmlns:xlink="http://www.w3.org/1999/xlink" content-type="dwc:institutional_code" xlink:type="simple">USNM</named-content>, 7); same data but S. W. Lingafelter (<named-content xmlns:xlink="http://www.w3.org/1999/xlink" content-type="dwc:institutional_code" xlink:type="simple">USNM</named-content>, 4); same data but 16 June 2006 (<named-content xmlns:xlink="http://www.w3.org/1999/xlink" content-type="dwc:institutional_code" xlink:type="simple">USNM</named-content>, 4); Parque Nacional Sierra de Baoruco, Las Abejas, 1150 m, <named-content xmlns:xlink="http://www.w3.org/1999/xlink" content-type="dwc:verbatimCoordinates" xlink:type="simple">18°09.011'N, 71°37.342'W</named-content>, blacklight, night beating, 11 July 2004, S. W. Lingafelter (<named-content xmlns:xlink="http://www.w3.org/1999/xlink" content-type="dwc:institutional_code" xlink:type="simple">USNM</named-content>, 14); same data but 18 June 2005 (<named-content xmlns:xlink="http://www.w3.org/1999/xlink" content-type="dwc:institutional_code" xlink:type="simple">USNM</named-content>, 2); same data but 17 July 2006 (<named-content xmlns:xlink="http://www.w3.org/1999/xlink" content-type="dwc:institutional_code" xlink:type="simple">USNM</named-content>, 10); same data but beating, 11 July 2004, Charyn J. Micheli (<named-content xmlns:xlink="http://www.w3.org/1999/xlink" content-type="dwc:institutional_code" xlink:type="simple">USNM</named-content>, 9); 25 km N of Cabo Rojo, 679 m, <named-content xmlns:xlink="http://www.w3.org/1999/xlink" content-type="dwc:verbatimCoordinates" xlink:type="simple">18°06.769'N, 71°37.245'W</named-content>, day collecting, 10 July 2004, S. W. Lingafelter (<named-content xmlns:xlink="http://www.w3.org/1999/xlink" content-type="dwc:institutional_code" xlink:type="simple">USNM</named-content>, 2); 1 km N of Banano, 290 m, <named-content xmlns:xlink="http://www.w3.org/1999/xlink" content-type="dwc:verbatimCoordinates" xlink:type="simple">18°09.258'N, 71°45.384'W</named-content>, day beating, 12 July 2004, S. W. Lingafelter (<named-content xmlns:xlink="http://www.w3.org/1999/xlink" content-type="dwc:institutional_code" xlink:type="simple">USNM</named-content>); 25 km N of Cabo Rojo, 679 m, <named-content xmlns:xlink="http://www.w3.org/1999/xlink" content-type="dwc:verbatimCoordinates" xlink:type="simple">18°06.769'N, 71°37.245'W</named-content>, beating, 15 July 2006, S. W. Lingafelter (<named-content xmlns:xlink="http://www.w3.org/1999/xlink" content-type="dwc:institutional_code" xlink:type="simple">USNM</named-content>); Parque Nacional Jaragua 3 km S of Los Tres Charcos, 100 m, <named-content xmlns:xlink="http://www.w3.org/1999/xlink" content-type="dwc:verbatimCoordinates" xlink:type="simple">17°47.51'N, 71°27.78'W</named-content>, beating, 16 July 2006, S. W. Lingafelter (<named-content xmlns:xlink="http://www.w3.org/1999/xlink" content-type="dwc:institutional_code" xlink:type="simple">USNM</named-content>, 6); <bold>Peravia Prov.</bold>, 5 km W of Rd to El Río, S of Pedregal, 52 m, <named-content xmlns:xlink="http://www.w3.org/1999/xlink" content-type="dwc:verbatimCoordinates" xlink:type="simple">19°05.092'N, 70°35.864W’</named-content>, 23 June 2005, S. W. Lingafelter (<named-content xmlns:xlink="http://www.w3.org/1999/xlink" content-type="dwc:institutional_code" xlink:type="simple">USNM</named-content>, 3); <bold>Puerto Plata.</bold>, Reserva Cientifica Isabel de Torres, 704 m, <named-content xmlns:xlink="http://www.w3.org/1999/xlink" content-type="dwc:verbatimCoordinates" xlink:type="simple">19°45'55.6"N, 70°42'42.8"W</named-content>, beating, 23 June 2010, S. W. Lingafelter (<named-content xmlns:xlink="http://www.w3.org/1999/xlink" content-type="dwc:institutional_code" xlink:type="simple">USNM</named-content>, 9); S of Punta Rusia, 39 m, <named-content xmlns:xlink="http://www.w3.org/1999/xlink" content-type="dwc:verbatimCoordinates" xlink:type="simple">19°49.32.5"N, 71°13'11.1"W</named-content>, dead wood, S. W. Lingafelter (<named-content xmlns:xlink="http://www.w3.org/1999/xlink" content-type="dwc:institutional_code" xlink:type="simple">USNM</named-content>, 2); S Pico Isabel de Torres, El Cupey Rd, 258 m, <named-content xmlns:xlink="http://www.w3.org/1999/xlink" content-type="dwc:verbatimCoordinates" xlink:type="simple">19°45.214'N, 70°43.6464'W</named-content>, 30 July 1999, Ivie &amp; Guerrero (<named-content xmlns:xlink="http://www.w3.org/1999/xlink" content-type="dwc:institutional_code" xlink:type="simple">FSCA</named-content>); 14 km W Puerto Plata, 10–11 May 1985, E. Giesbert (<named-content xmlns:xlink="http://www.w3.org/1999/xlink" content-type="dwc:institutional_code" xlink:type="simple">FSCA</named-content>, 2); 14 km W of Puerto Plata, V–11–1985, J. E. Wappes (<named-content xmlns:xlink="http://www.w3.org/1999/xlink" content-type="dwc:institutional_code" xlink:type="simple">WIBF</named-content>); Le Cumbre Rsh. Sta., V–8, 9–1985, J. E. Wappes (<named-content xmlns:xlink="http://www.w3.org/1999/xlink" content-type="dwc:institutional_code" xlink:type="simple">WIBF</named-content>); Imbert, at night, 29 July 1983, R. E. Woodruff (<named-content xmlns:xlink="http://www.w3.org/1999/xlink" content-type="dwc:institutional_code" xlink:type="simple">FSCA</named-content>); <bold>San Pedro Prov.</bold>, Near Juan Dolio, V–13, 18–1985, J. E. Wappes (<named-content xmlns:xlink="http://www.w3.org/1999/xlink" content-type="dwc:institutional_code" xlink:type="simple">WIBF</named-content>, 17); <bold>San Pedro de Macorís Prov.</bold>, 12 km W San Pedro de Macorís, 5–19 May 1985, E. Giesbert (<named-content xmlns:xlink="http://www.w3.org/1999/xlink" content-type="dwc:institutional_code" xlink:type="simple">FSCA</named-content>, 10). <bold>HAITI: Dept. Ouest.</bold>, Morne Guimby, 22 km SE Fonds-Verrettes, 6500 ft, 19 July 1956, B. &amp; B. Valentine (<named-content xmlns:xlink="http://www.w3.org/1999/xlink" content-type="dwc:institutional_code" xlink:type="simple">WIBF</named-content>, 8). <bold>Dept. Sud- Est.</bold>, Massif de la Selle, Morne d’Enfer, 1850 m, 15 May 1984, M. C. Thomas (<named-content xmlns:xlink="http://www.w3.org/1999/xlink" content-type="dwc:institutional_code" xlink:type="simple">FSCA</named-content>, 4); Parc National La Viste, 1 km S Roche Plat, 22 May 1984, M. C. Thomas (<named-content xmlns:xlink="http://www.w3.org/1999/xlink" content-type="dwc:institutional_code" xlink:type="simple">FSCA</named-content>, 4): Furcy (Holotype of <italic><tp:taxon-name><tp:taxon-name-part taxon-name-part-type="species">haitiensis</tp:taxon-name-part></tp:taxon-name></italic>).</p><!--PageBreak--></tp:treatment-sec><tp:treatment-sec><!--Section generated to contain objects referenced in tp:taxon-treatment.--><fig id="F1" position="float" orientation="portrait"><label>Figures 1–2.</label><caption><p>Dorsal habitus photographs of described species of <italic><tp:taxon-name><tp:taxon-name-part taxon-name-part-type="genus">Urgleptes</tp:taxon-name-part></tp:taxon-name></italic>. <bold>1</bold> <italic><tp:taxon-name><tp:taxon-name-part taxon-name-part-type="genus">Urgleptes</tp:taxon-name-part> <tp:taxon-name-part taxon-name-part-type="species">puertoricensis</tp:taxon-name-part></tp:taxon-name></italic> Gilmour <bold>2</bold> <italic><tp:taxon-name><tp:taxon-name-part taxon-name-part-type="genus">Urgleptes</tp:taxon-name-part> <tp:taxon-name-part taxon-name-part-type="species">sandersoni</tp:taxon-name-part></tp:taxon-name></italic> Gilmour.</p></caption><graphic xmlns:xlink="http://www.w3.org/1999/xlink" xlink:href="zookeys-532-055-g001.jpg" position="float" orientation="portrait" xlink:type="simple" id="oo_63540.jpg"/></fig><fig id="F3" position="float" orientation="portrait"><label>Figure 8.</label><caption><p>Morphological feature of <italic><tp:taxon-name><tp:taxon-name-part taxon-name-part-type="genus">Urgleptes</tp:taxon-name-part></tp:taxon-name></italic> species. <bold>a–d</bold> Scapes of <italic><tp:taxon-name><tp:taxon-name-part taxon-name-part-type="genus">Urgleptes</tp:taxon-name-part></tp:taxon-name></italic>: <bold>a</bold> <italic><tp:taxon-name><tp:taxon-name-part taxon-name-part-type="genus">Urgleptes</tp:taxon-name-part> <tp:taxon-name-part taxon-name-part-type="species">sandersoni</tp:taxon-name-part></tp:taxon-name></italic> <bold>b</bold> <italic><tp:taxon-name><tp:taxon-name-part taxon-name-part-type="genus">Urgleptes</tp:taxon-name-part> <tp:taxon-name-part taxon-name-part-type="species">puertoricensis</tp:taxon-name-part></tp:taxon-name></italic> <bold>c</bold> <italic><tp:taxon-name><tp:taxon-name-part taxon-name-part-type="genus">Urgleptes</tp:taxon-name-part> <tp:taxon-name-part taxon-name-part-type="species">charynae</tp:taxon-name-part></tp:taxon-name></italic> <bold>d</bold> <italic><tp:taxon-name><tp:taxon-name-part taxon-name-part-type="genus">Urgleptes</tp:taxon-name-part> <tp:taxon-name-part taxon-name-part-type="species">obliteratus</tp:taxon-name-part></tp:taxon-name></italic> <bold>e</bold> Detail of posterior row of pronotal punctures characteristic of the genus and dense pronotal pubescence concentrated around lateral tubercles in <italic><tp:taxon-name><tp:taxon-name-part taxon-name-part-type="genus">Urgleptes</tp:taxon-name-part> <tp:taxon-name-part taxon-name-part-type="species">charynae</tp:taxon-name-part></tp:taxon-name></italic> <bold>f</bold> Ventral view of <italic><tp:taxon-name><tp:taxon-name-part taxon-name-part-type="genus">Urgleptes</tp:taxon-name-part> <tp:taxon-name-part taxon-name-part-type="species">conjunctus</tp:taxon-name-part></tp:taxon-name></italic> emphasizing distinctly dark mesofemora and mesotibiae and very narrow procoxal and mesocoxal processes <bold>g</bold> Narrow procoxal process and broad mesocoxal process for <italic><tp:taxon-name><tp:taxon-name-part taxon-name-part-type="genus">Urgleptes</tp:taxon-name-part> <tp:taxon-name-part taxon-name-part-type="species">marionae</tp:taxon-name-part></tp:taxon-name></italic> <bold>h</bold> Broad procoxal and mesocoxal process for <italic><tp:taxon-name><tp:taxon-name-part taxon-name-part-type="genus">Urgleptes</tp:taxon-name-part> <tp:taxon-name-part taxon-name-part-type="species">sandersoni</tp:taxon-name-part></tp:taxon-name></italic>.</p></caption><graphic xmlns:xlink="http://www.w3.org/1999/xlink" xlink:href="zookeys-532-055-g003.jpg" position="float" orientation="portrait" xlink:type="simple" id="oo_63542.jpg"/></fig><fig id="F4" position="float" orientation="portrait"><label>Figure 9.</label><caption><p>Morphological series showing major elytral maculae for <italic><tp:taxon-name><tp:taxon-name-part taxon-name-part-type="genus">Urgleptes</tp:taxon-name-part> <tp:taxon-name-part taxon-name-part-type="species">sandersoni</tp:taxon-name-part></tp:taxon-name></italic> and its new synonym, <italic><tp:taxon-name><tp:taxon-name-part taxon-name-part-type="genus">Urgleptes</tp:taxon-name-part> <tp:taxon-name-part taxon-name-part-type="species">haitiensis</tp:taxon-name-part></tp:taxon-name></italic>. <bold>a</bold> Pattern most similar to <italic><tp:taxon-name><tp:taxon-name-part taxon-name-part-type="genus">Urgleptes</tp:taxon-name-part> <tp:taxon-name-part taxon-name-part-type="species">sandersoni</tp:taxon-name-part></tp:taxon-name></italic> holotype <bold>f</bold> Pattern most similar to <italic><tp:taxon-name><tp:taxon-name-part taxon-name-part-type="genus">Urgleptes</tp:taxon-name-part> <tp:taxon-name-part taxon-name-part-type="species">haitiensis</tp:taxon-name-part></tp:taxon-name></italic> Gilmour holotype.</p></caption><graphic xmlns:xlink="http://www.w3.org/1999/xlink" xlink:href="zookeys-532-055-g004.jpg" position="float" orientation="portrait" xlink:type="simple" id="oo_63543.jpg"/></fig><fig id="F11" position="float" orientation="portrait"><label>Figure 16.</label><caption><p>Hispaniolan distribution map for <italic><tp:taxon-name><tp:taxon-name-part taxon-name-part-type="genus">Urgleptes</tp:taxon-name-part> <tp:taxon-name-part taxon-name-part-type="species">sandersoni</tp:taxon-name-part></tp:taxon-name></italic> Gilmour.</p></caption><graphic xmlns:xlink="http://www.w3.org/1999/xlink" xlink:href="zookeys-532-055-g011.jpg" position="float" orientation="portrait" xlink:type="simple" id="oo_63550.jpg"/></fig></tp:treatment-sec><ref-list><ref id="B2"><mixed-citation xmlns:xlink="http://www.w3.org/1999/xlink" xlink:type="simple"><person-group><name name-style="western"><surname>Gilmour</surname><given-names>EF</given-names></name></person-group> (<year>1963</year>) <article-title>On the Neotropical <tp:taxon-name><tp:taxon-name-part taxon-name-part-type="tribe">Acanthocinini</tp:taxon-name-part></tp:taxon-name> (Col., <tp:taxon-name><tp:taxon-name-part taxon-name-part-type="family">Cerambycidae</tp:taxon-name-part></tp:taxon-name>, <tp:taxon-name><tp:taxon-name-part taxon-name-part-type="subfamily">Lamiinae</tp:taxon-name-part></tp:taxon-name>): Some Caribbean genera and species. Studies on the Fauna of Curacao and other Caribbean islands.</article-title> <source>Some Caribbean <tp:taxon-name><tp:taxon-name-part taxon-name-part-type="order">Coleoptera</tp:taxon-name-part></tp:taxon-name><tp:taxon-name><tp:taxon-name-part taxon-name-part-type="family">Cerambycidae</tp:taxon-name-part></tp:taxon-name></source> <volume>17</volume>: <fpage>57</fpage>–<lpage>96</lpage>. </mixed-citation></ref><ref id="B6"><mixed-citation xmlns:xlink="http://www.w3.org/1999/xlink" xlink:type="simple"><person-group><name name-style="western"><surname>Micheli</surname><given-names>JA</given-names></name></person-group> (<year>2010</year>) <source>Longicornios de Puerto Rico.</source> <publisher-name>Pensoft Publishers</publisher-name>, <publisher-loc>Sofia</publisher-loc>, <size units="page">226 pp</size>. </mixed-citation></ref></ref-list></tp:taxon-treatment>
