# Supplementary material for: Review of the genus Urgleptes Dillon (1956) of Hispaniola (Coleoptera, Cerambycidae, Acanthocinini): descriptions of five new species and one new synonymy
Source: Zookeys. 2015 Nov 5;(532):55–85. doi: 10.3897/zookeys.532.6587 (PMC4668893; doi:10.3897/zookeys.532.6587)
Supplement: XML Treatment for Urgleptes marionae [file zookeys.532.6587-treatment6.xml]

<!DOCTYPE tp:taxon-treatment
  PUBLIC "-//TaxonX//DTD Taxonomic Treatment Publishing DTD v0 20100105//EN" "tax-treatment-NSO.dtd">
<tp:taxon-treatment xmlns:tp="http://www.plazi.org/taxpub"><tp:treatment-meta><kwd-group><label>Taxon classification</label><kwd><named-content content-type="kingdom">Animalia</named-content></kwd><kwd><named-content content-type="order">Coleoptera</named-content></kwd><kwd><named-content content-type="family">Cerambycidae</named-content></kwd></kwd-group><mixed-citation publication-type="journal"><person-group><name><surname>Ravin</surname><given-names>Ian S.</given-names></name><name><surname>Lingafelter</surname><given-names>Steven W.</given-names></name></person-group><article-title>Review of the genus <italic><tp:taxon-name><tp:taxon-name-part taxon-name-part-type="genus">Urgleptes</tp:taxon-name-part></tp:taxon-name></italic> Dillon (1956) of Hispaniola (<tp:taxon-name><tp:taxon-name-part taxon-name-part-type="order">Coleoptera</tp:taxon-name-part></tp:taxon-name>, <tp:taxon-name><tp:taxon-name-part taxon-name-part-type="family">Cerambycidae</tp:taxon-name-part></tp:taxon-name>, <tp:taxon-name><tp:taxon-name-part taxon-name-part-type="tribe">Acanthocinini</tp:taxon-name-part></tp:taxon-name>): descriptions of five new species and one new synonymy</article-title><source>Zookeys</source><day>5</day><month>11</month><year>2015</year><volume>2015</volume><issue>532</issue><fpage>55</fpage><lpage>85</lpage><pub-id pub-id-type="doi">10.3897/zookeys.532.6587</pub-id></mixed-citation></tp:treatment-meta><tp:nomenclature><tp:taxon-name>
                        <tp:taxon-name-part taxon-name-part-type="genus">Urgleptes</tp:taxon-name-part>
                        <tp:taxon-name-part taxon-name-part-type="species">marionae</tp:taxon-name-part>
                        <object-id xmlns:xlink="http://www.w3.org/1999/xlink" content-type="zoobank" xlink:type="simple">http://zoobank.org/72996267-F241-41D2-94FD-10C65EA0351C</object-id>
                    </tp:taxon-name><tp:taxon-authority>Ravin &amp; Lingafelter</tp:taxon-authority><tp:taxon-status xmlns:xlink="http://www.w3.org/1999/xlink" xlink:type="simple">sp. n.</tp:taxon-status><xref ref-type="fig" rid="F2">Figs 6</xref><xref ref-type="fig" rid="F3">, 8g</xref><xref ref-type="fig" rid="F8">, 13</xref><xref ref-type="fig" rid="F14">, 19</xref><!--PageBreak--><!--PageBreak--></tp:nomenclature><tp:treatment-sec sec-type="Diagnosis"><title>Diagnosis.</title><p>The elytra of this species each have an oblique postmedial macula extending anterolaterally from near the suture to middle lateral margin, somewhat similar to <italic><tp:taxon-name><tp:taxon-name-part taxon-name-part-type="genus">Urgleptes</tp:taxon-name-part> <tp:taxon-name-part taxon-name-part-type="species">sandersoni</tp:taxon-name-part></tp:taxon-name></italic>, <italic><tp:taxon-name><tp:taxon-name-part taxon-name-part-type="genus">Urgleptes</tp:taxon-name-part> <tp:taxon-name-part taxon-name-part-type="species">puertoricensis</tp:taxon-name-part></tp:taxon-name></italic>, and <italic><tp:taxon-name><tp:taxon-name-part taxon-name-part-type="genus">Urgleptes</tp:taxon-name-part> <tp:taxon-name-part taxon-name-part-type="species">curtipennis</tp:taxon-name-part></tp:taxon-name></italic>. However <italic><tp:taxon-name><tp:taxon-name-part taxon-name-part-type="genus">Urgleptes</tp:taxon-name-part> <tp:taxon-name-part taxon-name-part-type="species">marionae</tp:taxon-name-part></tp:taxon-name></italic> is unique in that faint, longitudinal, darker maculae are present on the elytra, extending posteriorly from the base, much less defined than in <italic><tp:taxon-name><tp:taxon-name-part taxon-name-part-type="genus">Urgleptes</tp:taxon-name-part> <tp:taxon-name-part taxon-name-part-type="species">conjunctus</tp:taxon-name-part></tp:taxon-name></italic>, and there are three irregular, longitudinal fasciae of pale pubescence. The femora are flavous and densely covered in mostly golden pubescence, with the pro- and mesofemora each containing a medially darkened ring along the dorsal and mesal margins. The mesocoxal process in <italic><tp:taxon-name><tp:taxon-name-part taxon-name-part-type="genus">Urgleptes</tp:taxon-name-part> <tp:taxon-name-part taxon-name-part-type="species">marionae</tp:taxon-name-part></tp:taxon-name></italic> is much broader than in <italic><tp:taxon-name><tp:taxon-name-part taxon-name-part-type="genus">Urgleptes</tp:taxon-name-part> <tp:taxon-name-part taxon-name-part-type="species">conjunctus</tp:taxon-name-part></tp:taxon-name></italic>.</p><fig id="F8" position="float" orientation="portrait"><label>Figure 13.</label><caption><p>Digital painting of <italic><tp:taxon-name><tp:taxon-name-part taxon-name-part-type="genus">Urgleptes</tp:taxon-name-part> <tp:taxon-name-part taxon-name-part-type="species">marionae</tp:taxon-name-part></tp:taxon-name></italic> sp. n. (illustrated by Lohitha Kethu, Virgina Commonwealth University).</p></caption><graphic xmlns:xlink="http://www.w3.org/1999/xlink" xlink:href="zookeys-532-055-g008.jpg" position="float" orientation="portrait" xlink:type="simple" id="oo_63547.jpg"/></fig></tp:treatment-sec><tp:treatment-sec sec-type="Description"><title>Description.</title><p><italic>Measurements</italic>: body length: 4.8–6.3 mm; body width: 1.7–2.2 mm; elytral length: 3.5–4.9 mm; elytral width: 0.8–1.1 mm; pronotal length: 0.8–0.9 mm; pronotal width: 1.4–1.7 mm; body length/pronotal length: 6.4–6.7; elytral length/elytral width: 4.2–4.4; pronotal length/pronotal width: 0.5–0.6.</p><!--PageBreak--><p><italic>Head</italic>: integument dark brown, slightly lighter at antennal tubercles; with exception of mostly glabrous genae, covered in dense, appressed, ashy-white pubescence, denser at posterior eye margin. <italic>Antenna</italic>: scape basally flavous, dark brown submedially to apex; covered with fine, translucent pubescence. Antennomeres 3–6 flavous, <!--PageBreak-->darkened apically, with fine gold to brown pubescence; apical segments without dark apices, uniformly light brown; basal segments with thickened, suberect bristle-like, apicomesal setae. <italic>Eye</italic>: lower eye lobe just over twice height of upper eye lobe; lobes connected by about seven rows of ommatidia. <italic>Mouthparts</italic>: clypeus light-flavous; lacking pubescence. Labrum flavous; apically fringed with translucent setae, and posteriorly with long, suberect, dark brown setae; mandibles light-ferruginous, darker at apices.</p><p><italic>Thorax</italic>: pronotum broadly rounded at sides to posteriorly directed, short, narrow, acute tubercles on posterior fourth; constricted along posterior fifth behind lateral tubercles; constriction demarcated with row of large, separate punctures across disc, continuing behind base of tubercles, down sides of pronotum. No distinct calli present on disc. Pronotum dark brown; anteromedially covered in appressed, ashy-white pubescence extending posteriorly; flanked by dark, irregular fascia, surrounded by ashy-white pubescence. Prosternum smooth, impunctate, covered with uniform ashy to golden pubescence. Prosternal process narrow between procoxae (less than one-sixth width) and greatly expanded posteriorly. Mesepimeron dark brown, densely coated with ashy to golden pubescence, thinner at mesosternum; mesosternal intercoxal process moderately broad between mesocoxae, about twice width of prosternal process between procoxae. Metepisternal integument dark brown; coated with dense, appressed, ashy to golden pubescence; light brown at metasternum; with fine translucent pubescence. Scutellum uniformly dark brown; covered in ashy-white pubescence. <italic>Elytra</italic>: light brown; covered with moderately dense punctures, partially obscured by dense, mottled ashy-white to brown pubescence. Periscutellar region slightly swollen, with dark, longitudinal, posteriorly directed, incomplete maculae terminating basally and medially. Base of elytron with dark, lateral, posteriorly directed macula interrupted into thirds; terminal macula posteriorly slanted to, but not attaining sutural margin. Sutural apices dark, with irregular finger-like maculae extending anteriorly, connecting to obliquely transverse macula; surrounded by dense, uniform, ashy pubescence. Apices subtruncate, with outer apical angle slightly more produced posteriorly than sutural angle. <italic>Legs</italic>: pro- and mesofemora covered in translucent to gold setae; integument mostly flavous; light brown submedially to apices both mesally and laterally, narrowly connecting at apex. Protibiae basally flavous, becoming brown submedially, covered with gold to light brown setae; mesotibiae basally flavous, dark brown submedially, covered with dark brown, dense, bristle-like setae. Metafemora covered with fine translucent to gold pubescence; mostly flavous, with vague, lateral, postmedial, light brown spot; apex slightly darker; tibiae basally flavous, dark apically, with brown pubescence. Tarsomeres basally flavous, dark apically; generally coated with short, suberect, dark setae.</p><p><italic>Abdomen</italic>: ventrites covered with fine vestiture of appressed, translucent to golden pubescence; integument dark flavous; fifth ventrite brown, one and one-half the length of the fourth ventrite. Last ventrite weakly concave and fringed with long golden pubescence.</p></tp:treatment-sec><tp:treatment-sec sec-type="Distribution"><title>Distribution.</title><p>Endemic to Hispaniola, this species has been collected just east of the Haitian border in the Sierra de Neiba mountains and in the northeast Cordillera Central (Fig. <xref ref-type="fig" rid="F14">19</xref>).</p><!--PageBreak--></tp:treatment-sec><tp:treatment-sec sec-type="Etymology"><title>Etymology.</title><p>We are pleased to name this species after Grace Natalie Marion (1925–2014), grandmother of the first author. The epithet is a noun in apposition.</p></tp:treatment-sec><tp:treatment-sec sec-type="type material"><title>Type material.</title><p><bold>Holotype</bold> (male): <bold>DOMINICAN REPUBLIC: Monseñor Nouel Prov.</bold>, Cabo Vito <named-content xmlns:xlink="http://www.w3.org/1999/xlink" content-type="dwc:verbatimCoordinates" xlink:type="simple">19°01.165'N, 70°31.197'W</named-content>, 4 July 2004, beating, C. J. Micheli (<named-content xmlns:xlink="http://www.w3.org/1999/xlink" content-type="dwc:institutional_code" xlink:type="simple">USNM</named-content>); <bold>Paratype: Elías Piña Prov.</bold>, Sierra de Neiba, 9.3 km SW Hondo Valley, 1901 m, <named-content xmlns:xlink="http://www.w3.org/1999/xlink" content-type="dwc:verbatimCoordinates" xlink:type="simple">18°41'31"N, 71°47'03"W</named-content>, montane forest, <italic><tp:taxon-name><tp:taxon-name-part taxon-name-part-type="genus">Podocarpus</tp:taxon-name-part></tp:taxon-name></italic> sp., UV light, 30 April 2006, J. Rawlins, J. Hyland, R. Davidson, C. Young, D. Koenig, J. Fetzner (<abbrev xmlns:xlink="http://www.w3.org/1999/xlink" content-type="institution" xlink:title="Carnegie Museum of Natural History, Pittsburgh, PA, USA J. Rawlins, R. Davidson, R. Androw" xlink:type="simple">CMNH</abbrev>).</p></tp:treatment-sec><tp:treatment-sec><!--Section generated to contain objects referenced in tp:taxon-treatment.--><fig id="F2" position="float" orientation="portrait"><label>Figures 3–7.</label><caption><p>Dorsal habitus photographs of new species of <italic><tp:taxon-name><tp:taxon-name-part taxon-name-part-type="genus">Urgleptes</tp:taxon-name-part></tp:taxon-name></italic>. <bold>3</bold> <italic><tp:taxon-name><tp:taxon-name-part taxon-name-part-type="genus">Urgleptes</tp:taxon-name-part> <tp:taxon-name-part taxon-name-part-type="species">charynae</tp:taxon-name-part></tp:taxon-name></italic> Ravin and Lingafelter <bold>4</bold> <italic><tp:taxon-name><tp:taxon-name-part taxon-name-part-type="genus">Urgleptes</tp:taxon-name-part> <tp:taxon-name-part taxon-name-part-type="species">conjunctus</tp:taxon-name-part></tp:taxon-name></italic> Ravin &amp; Lingafelter <bold>5</bold> <italic><tp:taxon-name><tp:taxon-name-part taxon-name-part-type="genus">Urgleptes</tp:taxon-name-part> <tp:taxon-name-part taxon-name-part-type="species">curtipennis</tp:taxon-name-part></tp:taxon-name></italic> Ravin and Lingafelter <bold>6</bold> <italic><tp:taxon-name><tp:taxon-name-part taxon-name-part-type="genus">Urgleptes</tp:taxon-name-part> <tp:taxon-name-part taxon-name-part-type="species">marionae</tp:taxon-name-part></tp:taxon-name></italic> Ravin &amp; Lingafelter <bold>7</bold> <italic><tp:taxon-name><tp:taxon-name-part taxon-name-part-type="genus">Urgleptes</tp:taxon-name-part> <tp:taxon-name-part taxon-name-part-type="species">obliteratus</tp:taxon-name-part></tp:taxon-name></italic> Ravin &amp; Lingafelter.</p></caption><graphic xmlns:xlink="http://www.w3.org/1999/xlink" xlink:href="zookeys-532-055-g002.jpg" position="float" orientation="portrait" xlink:type="simple" id="oo_63541.jpg"/></fig><fig id="F3" position="float" orientation="portrait"><label>Figure 8.</label><caption><p>Morphological feature of <italic><tp:taxon-name><tp:taxon-name-part taxon-name-part-type="genus">Urgleptes</tp:taxon-name-part></tp:taxon-name></italic> species. <bold>a–d</bold> Scapes of <italic><tp:taxon-name><tp:taxon-name-part taxon-name-part-type="genus">Urgleptes</tp:taxon-name-part></tp:taxon-name></italic>: <bold>a</bold> <italic><tp:taxon-name><tp:taxon-name-part taxon-name-part-type="genus">Urgleptes</tp:taxon-name-part> <tp:taxon-name-part taxon-name-part-type="species">sandersoni</tp:taxon-name-part></tp:taxon-name></italic> <bold>b</bold> <italic><tp:taxon-name><tp:taxon-name-part taxon-name-part-type="genus">Urgleptes</tp:taxon-name-part> <tp:taxon-name-part taxon-name-part-type="species">puertoricensis</tp:taxon-name-part></tp:taxon-name></italic> <bold>c</bold> <italic><tp:taxon-name><tp:taxon-name-part taxon-name-part-type="genus">Urgleptes</tp:taxon-name-part> <tp:taxon-name-part taxon-name-part-type="species">charynae</tp:taxon-name-part></tp:taxon-name></italic> <bold>d</bold> <italic><tp:taxon-name><tp:taxon-name-part taxon-name-part-type="genus">Urgleptes</tp:taxon-name-part> <tp:taxon-name-part taxon-name-part-type="species">obliteratus</tp:taxon-name-part></tp:taxon-name></italic> <bold>e</bold> Detail of posterior row of pronotal punctures characteristic of the genus and dense pronotal pubescence concentrated around lateral tubercles in <italic><tp:taxon-name><tp:taxon-name-part taxon-name-part-type="genus">Urgleptes</tp:taxon-name-part> <tp:taxon-name-part taxon-name-part-type="species">charynae</tp:taxon-name-part></tp:taxon-name></italic> <bold>f</bold> Ventral view of <italic><tp:taxon-name><tp:taxon-name-part taxon-name-part-type="genus">Urgleptes</tp:taxon-name-part> <tp:taxon-name-part taxon-name-part-type="species">conjunctus</tp:taxon-name-part></tp:taxon-name></italic> emphasizing distinctly dark mesofemora and mesotibiae and very narrow procoxal and mesocoxal processes <bold>g</bold> Narrow procoxal process and broad mesocoxal process for <italic><tp:taxon-name><tp:taxon-name-part taxon-name-part-type="genus">Urgleptes</tp:taxon-name-part> <tp:taxon-name-part taxon-name-part-type="species">marionae</tp:taxon-name-part></tp:taxon-name></italic> <bold>h</bold> Broad procoxal and mesocoxal process for <italic><tp:taxon-name><tp:taxon-name-part taxon-name-part-type="genus">Urgleptes</tp:taxon-name-part> <tp:taxon-name-part taxon-name-part-type="species">sandersoni</tp:taxon-name-part></tp:taxon-name></italic>.</p></caption><graphic xmlns:xlink="http://www.w3.org/1999/xlink" xlink:href="zookeys-532-055-g003.jpg" position="float" orientation="portrait" xlink:type="simple" id="oo_63542.jpg"/></fig><fig id="F14" position="float" orientation="portrait"><label>Figure 19.</label><caption><p>Hispaniolan distribution map for <italic><tp:taxon-name><tp:taxon-name-part taxon-name-part-type="genus">Urgleptes</tp:taxon-name-part> <tp:taxon-name-part taxon-name-part-type="species">marionae</tp:taxon-name-part></tp:taxon-name></italic> sp. n. and <italic><tp:taxon-name><tp:taxon-name-part taxon-name-part-type="genus">Urgleptes</tp:taxon-name-part> <tp:taxon-name-part taxon-name-part-type="species">obliteratus</tp:taxon-name-part></tp:taxon-name></italic> sp. n.</p></caption><graphic xmlns:xlink="http://www.w3.org/1999/xlink" xlink:href="zookeys-532-055-g014.jpg" position="float" orientation="portrait" xlink:type="simple" id="oo_63553.jpg"/></fig></tp:treatment-sec></tp:taxon-treatment>
